# Supplementary material for: Diversity and Biosynthetic Potential of Fungi Isolated from St. John’s Island, Singapore
Source: Int J Mol Sci. 2023 Jan 5;24(2):1033. doi: 10.3390/ijms24021033 (PMC9861175; doi:10.3390/ijms24021033)
Supplement: Supplementary file 1 [file ijms-24-01033-s001.zip]

Archive with 1 entries (1 files):
- ijms-2032809-supplementary.xlsx
