# Supplementary material for: Diversity and Biosynthetic Potential of Fungi Isolated from St. John’s Island, Singapore
Source: Int J Mol Sci. 2023 Jan 5;24(2):1033. doi: 10.3390/ijms24021033 (PMC9861175; doi:10.3390/ijms24021033)
Supplement: Supplementary file 1 [file ijms-24-01033-s001.zip › ijms-2032809-supplementary.xlsx]

## Sheet: Table S1
Table S1. PKS and NRPS identified with the degenerate primers. BLASTX matches with the highest scoring annotated protein sequence from NCBI is shown.
Gene	ID	Fungi species	Sequence	Product size (bp)	BLASTN Match	Accession number	Identity (%)	BLASTX Match	Accession number	Identity (%)	Conserved domains
NR PKS	F4323	Trichoderma harzianum	GACCCGCGGTTTTTTAACATGTCCCCACGTGAGGTAAGTTACAGCCCTGACATTTGAACTTGGATGTTTGGCCGCCTAACAATAAAACCATTACAACAGGCTGAACAAACAGACCCGATGCAACGTCTAGCACTTGTCATGGCATATGAAGCGCTAGAGATGTCCGGCTTCGTGCCGAATCGGACACCCTCGTCTCATGTGTCACGAGTAGGAACCTACTACGGTCAGGCTAGCGATGACTATCGTGAGGTAAATGCAAGCCAGAAGATTGGAACCTACGGGATTCCTGGTACAGAACGAGGTTTCGGAAATGGTCGCATCAATTATTTCTTCAAATTCCATGGACCTAGTTTCAACATCGATACTGCATGCTCTAGTGGCTTAGCTGCTGTTCATGCG…	788	No significant similarity found.			beta-ketoacyl synthase domain-containing protein [Trichoderma harzianum]	KKP03797.1	232/262 (89%)	PKS domain (cd00833)
NR PKS	F4332	Pestalotiopsis vismiae	GATCCGCGGTTTTTCAACATGTCCCCCAGAGAGGCCAAGCAGACGGACCCAATGCAGAGATTGGCTCTGGTCACTGCATACGAGGCCCTGGAGCAGTCAGGCTTTGTTCCCAACAGAACACCTTCGACCAACCTCAACCGCATCGGTACCTTCTACGGCCAAGCTGCCGATGACTACCGTGAGGTCAATGCTGGCCAAGAGGTCGACACCTACTACATCCCGGGTGGCTGCCGAGCTTTTGGCCCAGGCCGCATCAACTACTTCTTCAAATTTTGTGGCCCATCTTTCAGCATTGATACCGCTTGCTCGTCGAGTTTGGCAACAATTCAGGTATGTATTCCCAAGTAATTCATGACTCTATCTAGCCAGATTGACTAACCCGGATACCTACAACAGACT…	791	Pestalotiopsis microspora isolate NK17 polyketide synthase (pks4) mRNA	KX190786.1	335/393 (85%)	polyketide synthase [Pestalotiopsis microspora]	APX43975.1	231/263 (88%)	PKS domain (cd00833)
NR PKS	F4333	Colletotrichum gloeosporioides	GATCCGCGGTTCTTTAATATGTCTCCCCGTGAGGCTTTCCAGACCGATCCCATGCAGCGTATGGCGTTGACGACCGCCTACGAGGCCCTCGAGATGTGCGGTTATGTCCCTAACCGTACTCCCTCCACGAGATAGGATCGTATCGGTACCTTCTACGGTCAAACTTCCGACGATTGGCGTGAAATCAACGCCGCCCAGGAGGTCGATACCTACTACATCACCGGTGGTGTCCGCGCTTTTGGTCCTGGTCGCATCAACTACCACTTTGGCTTCAGTGGCCCTAGTCTGAACATTGACACGGCCTGCTCTTCCAGTGCTGCTGCCCTGAACGTTGCCTGCAACTCTCTGTGGCAGAAGGACTGCGACACTGCCATCGTTGGTGGTCTGTCCTGCATGACC…	722	Colletotrichum gloeosporioides Nara gc5 polyketide synthase	MF114294.1	638/714 (89%)	polyketide synthase [Colletotrichum gloeosporioides Nara gc5]	XP_007287024.1	238/240 (99%)	PKS domain (cd00833)
NR PKS	F4361	Curvularia geniculata	GACCCGAGGTTTTTTAACATGTCTCCTCGTGAGGCGGCTCAGACTGACCCCATGGGTCGTCTCGCGTTGACAACTGCATACGAAGCTCTTGAGATGTCTGGATATGTGCCAAACCGCACTCCTTCGACCAAGCTCGAGCGCATTGGTACATTCTACGGTCAGACTTAGGATGATTGGCGTGAGATCAACGCAGCAGAGAACATCGACACCTACTTCATCACTGGTGGTGTGCGAGCGTTCGCCCCCAGCCGAATCAATTACTACTTCAAATTCTCCGGACCTTCCTACAGCGTTGACACAGCTTGCTCGTCCTCTCTGGCCGCTATTCAGCTTGCTTGCACGTCGCTCTGGGCTGACTGCGACACAGCTTGCGCCGGTGGTCTTAACGTTCTTACCAAC…	719	Curvularia lunata CX-3 polyketide synthetase ClPKS18 (pks18) mRNA, complete cds	AB176546.1	638/714 (89%)	polyketide synthetase ClPKS18 [Curvularia lunata CX-3]	AUI38916.1	236/240 (98%)	PKS domain (cd00833)
NR PKS	F4366	Aspergillus nomius	GACCCGCGGTTTTTCAATATGTCGCCACGTGAAGCGCTCCAGGCAGATCCCGCTCAAAGACTTGCATTGCTCACTGCCTATGAAGCTCTCGAAATGGCTGGCTTTATTCCCGACAGCACCCCGTCGACCCAGAGGGATCGGGTCGGTCTTTTCTATGGAATGACCAGCGATGACTATCGTGAGATAAACAGTGGTCAAGATATCGATACATACTTTATCCCTGGTGGCAATCGTGCTTTCACACCTGGTCGGATAAACTATTATTTCAAGTTCAGTGGGCCCAGCGTCAGTGTTGATACAGCCTGTTCTTCAAGTCTTGCGGCTATTCACATGGCTTGCAATTCGATCTGGAGAAACGACTGCGATGCCGCTATTGCTGGAGGTGTCAACATATTGACG…	722	Aspergillus nomius NRRL 13137 polyketide synthetase PksP (ANOM_002050), mRNA	XM_015547307.1	704/708 (99%)	putative WA type ketosynthase domain 2 [Aspergillus parasiticus]	CAB44699.1	239/240 (99%)	PKS domain (cd00833)
NR PKS	F4619	Stachybotrys parvispora	GACCCGAGGTTTTTCAACATGTCTCCTCGCGAGGCCGCTCAGACCGACCCTATGGGCCGTCTTGCTCTGGTCACTGCCTACGAGGCTCTGGAGATGTCCGGTTACGTGCCAAACCGCACCCCATCTACCAAGCTCCACCGTGTCGGTACTTTCTATGGTCAGACTTCCGATGATTGGCGTGAGATCAACGCCGCCCAGAACGTTGACACTTATTTCATCACTGGTGGTGTGCGTGCCTTTGCTCCTGGTCGCATTAACTACTACTTCAAGTTCTCCGGCCCGTCGTACTCCATTGACACCGCCTGCTCTTCTTCGCTCGCTGCCATTCAGCTTGCCTGCACTTCCCTGTGGGCTGGTGACTGCGACACTGCCTGCGCTGGCGGTCTCAACGTCCTGACC…	722	Cladosporium sp. HDN13-389 isolate G1-1 polyketide synthase gene, partial cds	KF986474.1	664/679 (98%)	polyketide synthase [Pseudocercospora griseola]	AGI04994.1	226/234 (97%)	PKS domain (cd00833)
NR PKS	F4625	Curvularia lunata	GATCCGCGGTTTTTCAACATGTCACCAGAGGAGGCAGAAAACACCGATCCAGCGCAGCGACTGGCCATTACAACAACATACGAGGCAATGGAAATGGCCGGCATGGTGCGAAATCGCACACCGAGCACACAACAGGACCGTGTTGGGGTCTTTTTCGGTACCACCAGTGACGACTGGAGAGAAGTGAACAGCGGCCAAGATGTGGGTACATACTTTATCCCTGGCGGCAATCGTGCATTCGTTCCAGGGCGTATCAGCTATTTCTTCCGTTTTTCTGGGCCAGGTCTGAGCATCGATACCGCTTGTTCGTCTAGCTTTGCTGCCATTCAAGCGGCATGCAGCTATCTCTGGAGAGGAGAATGTGATACCGCCATTGCTGGAGGGACTAATGTCCTAACT…	722	Aspergillus terreus at4 gene for polyketide synthase, complete cds	AB072445.1	553/703 (79%)	polyketide synthase [Aspergillus terreus]	BAB88689.1	221/240 (92%)	PKS domain (cd00833)
NR PKS	F4710	Aspergillus polyporicola	GATCCGCGGTTTTTTAACATGTCGCCCAAGGAAGCGGAAAATACGGATCCAGCCCAGCGACTTGCCATTACGTCGACATACGAGGCCATGGAAATGGCAGGCATGGTTCGGAATTGGACACCAAGCACGCAACAAGACCGAGTCGGGGTTTTCTTTGGCACCACGAGTGACGACTGGCGAGAGGTCAATAGTGGGCAGGATGTCGGTACATACTTCATTCCTGGCGGCAATCGTGCCTTCGTTCCCGGTCGTATCAGCTACTTTTTCCGTTTCTCTGGGCCGAGTCTGAGCATCGACACGGCATGTTCGTCCAGCTTCGCAGCTATCCAGGCTGCATGTAGCTATCTCTGGCGAGGGGAGTGTGATACCGCGATCGCTGGGGGGACGAACGTCCTGACG…	783	No significant similarity found.			polyketide synthase [Aspergillus terreus]	BAB88689.1	220/240 (92%)	PKS domain (cd00833)
NR PKS	F6365	Aspergillus fumigatus	GACCCGCGGTTCTTTAACATGTCTCCTCGGGAAGCACTCCAGGCAGACCCTGCGCAGCGACTGGCGCTGCTGTCGGCTTACGTGGCCCTGGAAATGGCAGGCTTCGTTCCGAACAGCAGTCCATCGACTCAGAGAGACCGCGTCGGCATCTTCATGGGTATGACCAGCGACGACCACCGTGAGATCAACAGCGGTCAGGATATCGACACATACTTCAGCCCTGGAGGGAACCGAGCATTCACGCCTGGTCGTATCAACTACTACTTCAAGTTCAGTGGGCCTAGTGTCAGTGTCGACACCGCCTGCTCGTCCAGTCTTGCTGCCATCCACTTGGCCTGCAACGCCATCTGGAGGAATGACTGCGATACCGCCATCAGTGGTGGTGTAAACCTCCTTACT…	722	Aspergillus fumigatus strain IHEM 15998 polyketide synthase Alb1p (ALB1) gene, partial cds	FJ406468.1	700/707 (99%)	putative WA type ketosynthase domain 2 [Aspergillus parasiticus]	CAB44699.1	215/240 (90%)	PKS domain (cd00833)
NR PKS	F7161	Cladosporium tenuissimum	GATCCGCGGTTTTTCAATATGTCTCCTCGCGAGGCCGCTCAGACCGACCCTATGGGCCGTCTTGCTCTGGTCACTGCCTACGAGGCTCTGGAGATGTCCGGTTACGTGCCAAACCGCACCCCATCTACCAAGCTCCACCGTGTCGGTACTTTCTATGGTCAGACTTCCGATGATTGGCGTGAGATCAACGCCGCCCAGAACGTTGACACTTATTTCATCACTGGTGGTGTGCGTGCCTTTGCTCCTGGTCGCATTAACTACTACTTCAAGTTCTCCGGCCCGTCGTACTCCATTGACACCGCCTGCTCTTCTTCGCTCGCTGCCATTCAGCTTGCCTGCACTTCCCTGTGGGCTGGTGACTGCGACACTGCCTGCGCTGGCGGTCTCAACGTCTTGACC…	747	Cladosporium sp. HDN13-389 isolate G1-1 polyketide synthase gene, partial cds	KF986474.1	666/679 (98%)	putative non-reducing polyketide synthase 1 [Ramularia collo-cygni]	ADZ14597.1	227/241 (94%)	PKS domain (cd00833)
NR PKS	F7163	Pestalotiopsis vismiae	GACCCGAGGTTTTTCAGCATGTCCCCTCGGGAAGCACAACAGACGGATCCGATGCAACGGCTCGCCTTGGTGACCGCCTATGAAGCACTCGAGAGAGCTGGATACGTGGCGAACCGTACCAGCGCGACCAACTTGCATCGTATCGGCACGTTTTATGGCCAAGCGAGTGACGACTACCGTGAGGTCAATACTGCGCAAGAAATCAGTACATACTTCATCCCCGGTGGGTGTAGAGCCTTTGGCCCGGGACGCATCAACTATTTTTTCAAATTCTCAGGCCCGAGCTATAGTATAGACACGGCGTGCTCGTCAAGTCTGGCAACAATACAGATGCAGGCGGCTTGTACTTCTCTATGGAAAGGAGACACGGATACCGTGGTAGCCGGCGGAATGAATGTG…	732	Pestalotiopsis fici W106-1 hypothetical protein mRNA	XM_007839405.1	620/727 (85%)	hypothetical protein PFICI_10824 [Pestalotiopsis fici W106-1]	XP_007837596.1	232/244 (95%)	PKS domain (cd00833)
NR PKS	F7180	Penicillium janthinellum	GATCCGCGGTTTTTTAACATGTCTCCCCGGGAGGCGCTTCAAGCCGATCCTGCCCAGCGACTTGCACTTCTGACGGCTTATGAGGCTTTCGAAATGGCCGGGTTCATCCCCGATAGCACGCCGTCAACGCAGAAGAACAGGGTCGGTGTGTTCTACGGAATGACCAGTGATGACTACCGTGAAATCAACAGTGGACAGGACATCGACACTTATTTCATTCCTGGTGGTAACCGGGCTTTTACTCCAGGCCGCATCAATTATTATTTCAAATTTAGTGGACCCAGTGTGAGTGTGGATACCGCCTGCTCCTCCAGTCTGGCTGCCATCCACGTCGCTTGCAACTCGCTTTGGAGAAACGAATGTGACTCGGCTGTCGCCGGGGGTGTTAATATCCTGACC…	722	Penicillium janthinellum strain CBMAI 1021 nonreducing polyketide synthase gene, partial cds	HM776133.1	700/704 (99%)	polyketide synthase [Penicillium oxalicum]	AMD78094.1	236/240 (98%)	PKS domain (cd00833)
PR PKS	F4335	Aspergillus neoflavipes	GCGGAACAAATGGACCCGCAGCAGCGTTTGCTGTTGGAAGTCGTATATGAGGCGCTTGAGGATGCCGGTATCCCAATGGAGGATATTGATGGGTCACAAACTTCGGTATACTGCGGTTCCTTCACAAACGACTACTACTCTATGACCATGCGTGATCTCGCCTCATATCCCAAGTACACTGTGACCGGCACGGGCAACTCCATTCTCGCCAATCGGATATCCTACTTCTATAACCTGCATGGGGCGTCAGCTACAATCGACACAGCCTGCTCGTCATCACTGGTGTGCCTTCACCTTGGGGCACAATCCCTCAAGAGCGGCGAATCGGATATCTCGATCGTCGTAGGCAGTGCTTTGCACTTCCTAGAGGACCCGTTCATCACAATGACAGACCTCGGC…	686	No significant similarity found.			hypothetical protein EPUS_00492 [Endocarpon pusillum Z07020]	XP_024705167.1	174/227 (77%)	PKS domain (cd00833)
PR PKS	F4352	Chordomyces antarcticum	GCGGAACAAATGGACCCGCAGCAGAGGCTGTTCCTAATGACGTCCTATGAAGCGATCGATGATGCTGGTATTCCCATTGAGACGCTTCGAGGCTCCAACACCGGCGTCTTCGCAAGCATTTTTGAGCGGAGCTACGACCGGATGGGTCACAAGGACCTATCTACCATCGGAAGGACGCACATGAACGGAACAGGAGAAGCAAGTCTCTCTAACAGGATACCATACTGCTTTGACCTGCAGGGGCCTTGTATGACTATCGATACTGGTTGTTCCGGCAGTCTCGTTGCCCTTCATCAAGCATGCTACAGCCTGAGGTCAGGCGGGTCGGACCTCGCCTTGGTGGGTGGCTCGCAGCTGATTCTCAGTCCTGAGCTTCTCGTCTTAGTGAGCGGCATGGGA…	686	No significant similarity found.			polyketide synthase [Fusarium graminearum]	AAS57290.1	184/227 (81%)	PKS domain (cd00833)
PR PKS	F4619	Stachybotrys parvispora	GCGGAGCAGATGGACCCGCAACAGCGCCTTGCATTAGAAGTAACGTGGGAGGCGTTGGAGAATGCAGGCATTCCGTTGAGCAGCCTGTCCGGGTCCGACACGGCTGTCTTCATGGGCGTGAATTCTGATGATTATGGAAAGCTGCTCCTACAAGACTTGCCCAACGTGGAACCGTGGATGGGGATAGGGACCGCTTATTGTGGCGTTGCCAACCGAATATCTTACCATCTGAACCTGGAGGGTCCAAGTACTGCAGTAGATGCTGCTTGCGCATCTTCACTGGTCGCCATCCATTTGGGCAGACAGGCAATCCTGAGTGGAGAGTCCAAGGTCGCCATTGTAGGAGGAGTAAACGCTATTCTCGGTCCAGGTCTAACAAGTGTACTTGACAAAGCCGGT…	686	Aspergillus parasiticus polyketide synthase PKSL2 (pksL2) gene, complete cds	XM_015554410.1	521/531 (98%)	polyketide synthase, putative [Aspergillus flavus NRRL3357]	XP_002385535.1	219/228 (96%)	PKS domain (cd00833)
PR PKS	F4624	Eutypella scoparia	GCGGAGCAAATGGACCCGCACATGAAGCCCACGCCACCTCCACACAGTGCGGAGCAGATGGACCCGCAACAGCGCTAATCGCTTGAGGTTTCATGGGAAGCCCTTGAGGACGCGGGAATTGATCCTAAGTCCCTGTCTGGATCGGATACGGCTGTCTACATGGGCGTAAATTCCGATGATTATAGTAAGTTGCTGCTTGAAGACTTACCGAACGTGGATGCGTGGATGGGTATTGGTACTGCATATTGCGGTGTGCCAAACCGGATCTCATACCATCTTAACTTGATGGGCCCCAGCACGGCGGTCGACGCGGCATGTGCTAGTTCGCTGGTCGCTATCCACCACGGCCACACTTCTATTATATTAGGACAGTCTAAGATCGCCATTGCCGGTGGCGTG…	734	Pestalotiopsis microspora isolate NK17 polyketide synthase (pks32) mRNA, complete cds	KX190814.1	495/649 (76%)	polyketide synthase [Aspergillus terreus]	AFK08433.1	189/228 (83%)	PKS domain (cd00833)
PR PKS	F4710	Aspergillus polyporicola	GCGGAGCAGATGGATCCTCAACAGCGGCTGGCGTTGGAGGTAGCCTGGGAGGCGCTCGAGGATGCCGGTATACGCCCAGACGCGATCTCGGGGTCTGATACCGCAGTATTAATGGGGGTCAACTCAAATGACTATGGGAAAGTTCTGCTCGAAGACCTACCTGGTATCCAGCCCTGGATGGGGATAGGAACCGCAGGTTGTGGAGTGGCGAACCGCATCTCACATCATTTGAGTTTGAAGGGGCCAAGCGCTGCCATCGACGCAGCCTGCGCTTCATCCCTAGTGGCTATCCACCAGGGCAAAGAAGCAATCATGAACGGAGACTGTGAAATGGCAATCGTCGGAGGGACCCATGCAATCTGCGCACCTGGTTCAACAGTAGCGCTGGAAAAAGCTGGT…	686	No significant similarity found.			polyketide synthase [Aspergillus terreus]	AFK08433.1	155/228 (68%)	PKS domain (cd00833)
PR PKS	F4914	Trichoderma virens	GCGGAGCAGATGGACCCGCAGCAGCGGATATTGCTAGAAACCGTCTACGAAGCCCTGGAATCGGGTGGATTTTCCATTGGTGACATGCAAGGATCCGACACCTGTGTCTATGTTGGCAGCATGACCGGTGACTACCACGAAATGCTGATGCGAGACCCGCAAGATATGCCCAAGTATATGGCTACTGGCACTGCACGTAGCATCCTCTCAAACAGAATATCCTACTTCTTTGACTGGCGAGGTCCGTCGATGACTATCGACACAGCCTGCTCGTCCAGTCTGGTCGCCGTCCACGAAGCTGTCCAGGCCTTGAGACTGGGTACATCCAAGGTCGCCTGCGCTGCCGGTGCCAACCTCATCCTGGGACCTGAAATGATGATCTCAGAGTCGAAACTTCAC…	752	Trichoderma virens Gv29-8 putative PKS-NRPS protein partial mRNA	XM_014101732.1	553/557 (99%)	putative PKS-NRPS protein [Trichoderma virens Gv29-8]	XP_013957207.1	226/249 (91%)	PKS domain (cd00833)
PR PKS	F7165	Acremonium sp.	GCGGAGCAGATGGATCCGCAAATTTCGCCGAGGCCCACGCCACCTCCACAGGATGCGGAGCAGATGGATCCGCAGCAGCGGATATTGCTAGAAACCGTCTGTGAAGCCCTGGAATCGGGTGGATTTTCCATTGGTGACATGCAAGGATCCGACACCTGTGTCTATGTTGGCAGCATGACCGGTGACTACCACGAAATGCTGATGCGAGACCCGCAAGATATGCCCAAGTATATGGCTACTGGCACTGCACGTAGCATCCTCTCAAACAGAATATCCTACTTCTTTGACTGGCGAGGTCCGTCGATGACTATCGACACAGCCTGCTCGTCCAGTCTGGTCGCCGTCCACGAAGCTGTCCAGGCCTTGAGACTGGGTACATCCAAGGTCGCCTGCGCTGCC…	730	Trichoderma virens Gv29-8 putative PKS-NRPS protein partial mRNA	XM_014101732.1	555/557 (99%)	putative PKS-NRPS protein [Trichoderma virens Gv29-8]	XP_013957207.1	205/227 (90%)	PKS domain (cd00833)
PR PKS	F7180	Penicillium janthinellum	GCGGAGCAGATGGACCCGCAGCAGCGCCTGTCCCTTGAAGTCGCCTGGGAAGCATTGGAAAATGCTGGCATCACGTCCAAGTCCCTCTCGGGGGGTGACACGGCTGTGTTTTGGGGAGTCAACTCTGATGATTACTCCAAGCTGGTCCTGGAGGATTTGCCCAATGTCGAGGCGTGGATGGGCATCGGCACGGCTTACTGCGGTATTCCCAACCGGATCTCTTACCATTTGAACCTGATGGGTGCCAGCACTGCTGTTGACGCCGCTTGTGCTTCGTCTCTCGTTGCAGTGCATCACGGTGTTCAATCCATCATCCTGGGCGAATCAAAGATCGCGATTGTCGGCGGAGTCAATGCCCTCTGTGGACCCGGGTTGACTCGCGTTCTTGACAAGGCCGGA…	685	No significant similarity found.			polyketide synthase [Aspergillus terreus]	AFK08433.1	152/187 (81%)	PKS domain (cd00833)
HR PKS	F4332	Pestalotiopsis vismiae	TTCGACGCGGCGTTCTTTAACATGAGAGCGGAGGAAGCCCGCGGCTCCGACCCTCAGCATCGGATGATGCTGGAGTGTGCGCTCGAGTCAGCCGAAGATGCTGGACATAGTCTGCTAGACTTGGCTGGCAAGAAGATTGGCGTCTTTGTCGGATGTGGACAACAAGAGTACTCCCAGCGACTTGGTGACGATCAGCACTCAGTCAAGACTTTCTCGGCTACGGGAGTTGCGGCTTGTATGGTGGCCAACCGTATCTCGTACTTCTTCGACATTGACGGTCCCAGTGTAGCCCTGGATGCCGCCTGTGCCAGCAGCGTATATGCAGCGCACCAGGCTGTATCAGCTCTGCGCAACGGAGAATGCGATGGTGCTTTTGTAGGGGCGGCAGCACTGAGTCTC…	630	Pestalotiopsis microspora isolate NK17 polyketide synthase (pks16) mRNA, complete cds	KX190798.1	521/624 (83%)	polyketide synthase [Pestalotiopsis microspora]	APX43987.1	200/209 (96%)	PKS domain (cd00833)
HR PKS	F4333	Colletotrichum gloeosporioides	TTCGATGCGGCGTTCTTCAACATCGGACCCCGAGAAGCTGAGGCTATGGACCCCCAGCATCGCTTGTTACTTGAAATTGTCTATGAGGGTTTAGAAGACGCTGGAATTTCCCTCCAAGCAACGTCAGGAAGTTCGACTGCTGCGTACGTAGGTCTTATGTCAACCGATTGGCAGGATTTGCAGCTTCGCGACATCGACGGCGCTCCACGTTATCTTGTGACTGGGGGAGCTCGAAGTATTGCGAGTAATCGCCTTTCTTACTTTTTCAACTGGCACGGCCCAAGCGAAACCATTGATACTGCCTGTTCCTCGTCACTCGTTGCTCTCCACCATGCGGTTCACGCGCTGCGGTCTGGGGAGGCGAGTATGGCTGTTGCGGCAGGGACAAATTTGTTGCTA…	630	No significant similarity found.			capsular polysaccharide biosynthesis fatty acid synthase [Colletotrichum higginsianum]	CCF35219.1	176/209 (84%)	PKS domain (cd00833)
HR PKS	F7180	Penicillium janthinellum	TTTGACGCGGCGTTCTTTAATATCACTGTACAGGAAGCGCGCTCGCTCGATCCGCAGCAACGACTACTGCTCGAGTGTTCATATGAGGCGCTTGAAAATGGTGGAATTACCAAACAATATCTCAAAGGTCGCGATGTTGGTGTGTTTATTGGAGGATCCCCGGCAGACTACGAAGTGAACAACCTGCGCGATGTCGCGACAATTCCTATGCATCAGACGACGGGATGTGCGACATCTCTGCAATCCAACCGTATTTCCTACTACTTTGACTTGAAGGGCCCGAGTATGACCGTGGACACCGCGTGTTCCTCCAGCTTGACTGCCTTGCACCTGGCGTGTCAGAGCCTCCGGTCTAAAGAATGTTCGACGGCGTTGGTTGGCGGAAGCCATGTCAACCTA…	716	Penicillium janthinellum strain CBMAI 1021 reducing polyketide synthase gene, partial cds	HM776134.1	705/716 (98%)	reducing polyketide synthase [Penicillium janthinellum]	ADY75760.1	145/145 (100%)	PKS domain (cd00833)
NRPS	F4323	Trichoderma harzianum	CCGGCACCACCGGAAAGCCTAAGGGTGTCGTTGTATCTCATCAGGCAGCGTGCGGGGCCATAGCAGGATGCGCAGACGCGTTTCAGCTCGGCGAGCATTCAAGGTCCCTTCAATTCGCGGCTTACACATGGGATGCCATGATCTGCGAGATCTTCTCTACGCTTGATTGCGGCGGGACTGTCTTTGTGCCGAGTGAGGCAGAACGCATGGACGGGCTCGTCGACTTTATCGAGAATGCGAAGCTGAACTGGCTGTTTCTCACGCCCACGGTCCTGCGCCTGCTTCCGCCAAACCGCTTGGAGGGCCAGGAGCTCACTATTGTTACCATCGGAGAGTTGCTCGGGTTGGATCTCATCCAGCGCTGGCACGACAAGGCCGTTCTGATCAATGCCTATGGAC…	1295	No significant similarity found.			hypothetical protein PISL3812_08019 [Talaromyces islandicus]	CRG90971.1	284/425 (67%)	A_NRPS_SidN3_like (cd05918)
NRPS	F4339	Chordomyces antarcticum	CCGGCACCACCGGGAAACCAAAGGGCGTCCTCTGTTCCCATGCCAATTACGCGAGCGGCGCCATCCCCAGAGCAGACGCAATCGGATACCGCCCTCACTCCAGGGTGTTCGACTTTGCCTCGTACGCCTTCGATGTCAGCATCGACCTCATGCTCGCCGCGCTCTCCAATGGCGGTTGTCTCTGCATTCCTTCCGACGAAGACCGGATGAACGACCTCAGCGGCGCCATCCGTAAGAGCAAGGCCAACATGGCCCACATGACGCCTTCTGTAGCTCGAGTCCTCGACGCCGATATCATCCCGTCTTGTGAAGTATTGGGACTTGGAGGTGAGGCAGTCTCAGCAGGCGATGCTTCAGCGTGGAGCAATACGACAAAGGTTATCATCGCATATGGTCCGT…	1227	No significant similarity found.			Nonribosomal peptide synthetase 4-like protein 2 [Colletotrichum chlorophyti]	OLN95333.1	321/404 (79%)	A_NRPS_SidN3_like (cd05918)
NRPS	F4352	Chordomyces antarcticum	CCGGCACCACCGGTAAGCCTAAGGGCGTCCTCTGTTCCCATGCCAATTACGCGAGCGGCGCCATCCCCAGAGCAGACGCAATCGGATACCGCCCTCACTCCAGGGTGTTCGACTTTGCCTCGTACGCCTTCGATGTCAGCATCGACCTCATGCTCGCCACGCTCTCCAATGGCGGTTGTCTCTGCATTCCTTCCGACGAAGACCGGATGAACGACCTCAGCGGCGCCATCCGTAAGAGCAAGGCCAACATGGTCCACATGACGCCTTCTGTAGCTCGAGTCCTCGACGCCGATATCATCCCGTCTTGTGAAGTATTGGGACTTGGAGGTGAGGCAGTCTCAGCAGGCGATGCTTCAGCGTGGAGCAATACGACAAAGGTTATCATCGCATATGGTCCGT…	1226	Trichoderma reesei QM6a non-ribosomal peptide synthetase (TRIREDRAFT_67189), partial mRNA	XM_006967971.1	584/798 (73%)	Nonribosomal peptide synthetase 4-like protein 2 [Colletotrichum chlorophyti]	OLN95333.1	319/404 (79%)	A_NRPS_SidN3_like (cd05918)
NRPS	F4710	Aspergillus polyporicola	CCGGCACCACCGGAAAACCCAAAGGCTGCATCATGGACCACACCGCACTAACCGGCTTCGCTGCCCACGCATCCCACCTACAAATCACTCGCACCAGCCGCGTCCTCCACTTCGCCTCCTACAGCGTGCACGCATCCCTACTCGAGATCTTCTGCGCCTTCTCCGTCGGAGCCACACTCTGCATCCCCAGCGACCACGACCGTATGAACGATCTCCAGGGCTGTATCAACCGGATGGGCGTGACCTGGACGACGATGACCCCGTCCACGCTAAAGACGCTGGATACCCCGACCCTCCATAGCATGGAAACGATCGTCGCCGGCGCCGAGGCCATCCCAAATAACGCCTACGAGCTCTTCACCGGCGGGTTCCGATTGTTCATCGCGTATGGAACGACCG…	1299	No significant similarity found.			acetyl-CoA synthetase-like protein [Aspergillus novofumigatus IBT 16806]	PKX89071.1	329/432(76%)	A_NRPS_SidN3_like (cd05918)
NRPS	F6365	Aspergillus fumigatus	CCGGCACCACCGGTAAGCCAAAAGGTGTTGTCATCGAGCACCGGTCCTATTGCTCCGGTGCTCTAGATCATATTCGATCATACAATCTTACTCCTCAGTCCCGGGTCCTGCAGTTCTCGTCATACGCCTTTGACATCAGCATTGTGGAACAGCTGAGCGTGCTCATCGCAGGTGGTTGTATCTGTGTGATCTCGGAGTCTCAACGGAAGAACAGTCTGGGCGAGGCCGCCACTGCTTTGCAGGCCAACCACGCCATGCTCATTCCTTCCGTGGCTCGCTTAGTCCGACACGAGGACTTGAGCACCATCACAAGCCTATCTTTGGCTGGTGAGTGCATGCAGGAAACAGATGTGTCCTACTGGGCACAACACGTTCGTCTCATGAACGGGTACGGCCCGG…	1296	Aspergillus fumigatus Af293 nonribosomal peptide synthase, putative (AFUA_6G12080), partial mRNA	XM_745994.1	1280/1290 (99%)	nonribosomal peptide synthase [Aspergillus fumigatus Z5]	KMK63509.1	426/431 (99%)	A_NRPS_SidN3_like (cd05918)

## Sheet: Table_S2_Dose_response
							Table S2. Effects of different concentrations of crude extracts from 3 fungi strains on the growth of test organisms. Two-fold serial dilutions of the crude extracts starting at 200 µg/mL were tested on Staphylococcus aureus (SA), Methicil-lin-resistant S. aureus (MRSA), and Candida albicans (CA). The 3 fungi strains were selected from an initial bioassay of all 30 extracts as they were shown to …
							Extract concentration (µg/mL)	Log	Bacterial growth inhibition (%)
									F4366 (SA)		F7180 (SA)		F7180 (MRSA)		F7180 (CA)		F4335 (SA)		F4335 (MRSA)
									Mean	SD	Mean	SD	Mean	SD	Mean	SD	Mean	SD	Mean	SD
							200	2.30103	51.05	0.21	92.6979	3.15432	72.4	15.05	65.38	0.3	96.92	2.51	96.77	0.45
							100	2	24.66	5.64	21.8562	2.05594	23.51	3.49	6.55	0.33	53.83	1.54	4.99	2.5
							50	1.69897	5.96	4.76	12.5042	1.89676	17.9	4.75	0.79	0.26	28.43	2.59	0.38	0.4
							25	1.39794	2.78	3.46	0.9	2.12557	18.66	1.18	0.37	0.4	8.74	3.04	0	1.16
							12.5	1.09691	2.16	2.16	0.1	0.212557	13.02	3.15	0.24	0.57	0	4.01	0	2.05
							6.25	0.79588	1.69	2.18	0.11	2.29588	9.02	1.81	0.24	0.4	0	2.26	0	0.79
							3.125	0.49485	1.09	4.14	0.9	3.55441	0.14	1.41	0.29	0.15	0	1.93	0	0.47
							1.5625	0.19382	1.21	5.82	0	1.99648	0	0.68	0.05	1.85	0	3.88	0	0.45

## Sheet: Table S3
Table S3. Ascomycete isolates from St. John’s Island, the location they were isolated from, and the media used for culturing them. Species were identified by subjecting their ITS2 sequences against the NCBI Nucleotide database via BLASTN. The top hits that had assigned species were considered as closest relatives.
ID	Fungi species (closest ID)	Substrate	Media	Order	Location	State Region	Locality
F4323	Trichoderma harzianum	Terrestrial plant	MEA	Hypocreales	Singapore	St. John~s Island
F4332	Pestalotiopsis vismiae	Terrestrial plant	MEA	Xylariales	Singapore	St. John~s Island
F4333	Colletotrichum gloeosporioides	Terrestrial plant	MEA	Glomerellales	Singapore	St. John~s Island
F4335	Aspergillus flavipes	Terrestrial soil	MEA	Eurotiales	Singapore	St. John~s Island
F4339	Chordomyces antarcticum	Terrestrial soil	MEA	Glomerellales	Singapore	St. John~s Island
F4352	Chordomyces antarcticum	Terrestrial soil	MEA	Glomerellales	Singapore	St. John~s Island
F4361	Curvularia geniculata	Terrestrial soil	MEA	Pleosporales	Singapore	St. John~s Island
F4366	Aspergillus nomius	Terrestrial soil	MEA	Eurotiales	Singapore	St. John~s Island
F4374	Acremonium pilosum	Terrestrial soil	MEA	Hypocreales	Singapore	St. John~s Island
F4608	Westerdykella dispersa	Marine macroinvertebrate	GYS	Pleosporales	Singapore	St. John~s Island	offshore coral reef
F4619	Stachybotrys parvispora	Marine macroinvertebrate	GYS	Hypocreales	Singapore	St. John~s Island	offshore coral reef
F4624	Eutypella scoparia	Marine macroinvertebrate	GYS	Xylariales	Singapore	St. John~s Island	offshore coral reef
F4625	Curvularia lunata	Marine macroinvertebrate	GYS	Pleosporales	Singapore	St. John~s Island	offshore coral reef
F4627	Purpureocillium lilacinum	Marine macroinvertebrate	GYS	Hypocreales	Singapore	St. John~s Island	offshore coral reef
F4632	Phoma sp.	Marine macroinvertebrate	GYS	Pleosporales	Singapore	St. John~s Island	offshore coral reef
F4708	Fusarium solani	Terrestrial plant	MEA	Hypocreales	Singapore	St. John~s Island
F4710	Aspergillus polyporicola	Terrestrial soil	MEA	Eurotiales	Singapore	St. John~s Island
F4908	Pestalotiopsis microspora	Terrestrial soil	MEA	Xylariales	Singapore	St. John~s Island	forest
F4914	Trichoderma virens	Terrestrial soil	MEA	Hypocreales	Singapore	St. John~s Island	forest
F6365	Aspergillus fumigatus	Marine sediment	GYS	Eurotiales	Singapore	St. John~s Island
F7160	Purpureocillium lilacinum	Marine macroinvertebrate	GYS	Hypocreales	Singapore	St. John~s Island
F7161	Cladosporium tenuissimum	Marine macroinvertebrate	GYS	Capnodiales	Singapore	St. John~s Island
F7163	Pestalotiopsis vismiae	Marine macroinvertebrate	GYS	Xylariales	Singapore	St. John~s Island
F7165	Acremonium sp.	Marine macroinvertebrate	GYS	Hypocreales	Singapore	St. John~s Island
F7169	Mariannaea elegans	Marine macroinvertebrate	GYS	Hypocreales	Singapore	St. John~s Island
F7172	Cladosporium cladosporioides	Marine macroinvertebrate	GYS	Capnodiales	Singapore	St. John~s Island
F7178	Gliomastix polychroma	Marine macroinvertebrate	GYS	Hypocreales	Singapore	St. John~s Island
F7180	Penicillium janthinellum	Marine macroinvertebrate	GYS	Eurotiales	Singapore	St. John~s Island
F7374	Ascotricha sinuosa	Marine sediment	GYS	Xylariales	Singapore	St. John~s
F7602	Purpureocillium lilacinum	Marine sediment	GYS	Hypocreales	Singapore	St. John~s
MEA: Malt Extract Agar; GYS: (Glucose, Yeast Extract, Sea Salts) agar.

## Sheet: Table S4
Table S4. PCR primers used in the study.
Primer	Target	Primer orientation	Sequence (5' à 3')	Observed product sizes (bp)	Reference
ITS86F	Internal Transcribed Spacer 2	Forward	GTGAATCATCGAATCTTTGAA	~300	Op De Beeck et al. (2014)
ITS4	Internal Transcribed Spacer 2	Reverse	TCCTCCGCTTATTGATATGC	~300	Op De Beeck et al. (2014)
LC1	Non-reducing ketosynthase domain (NR PKS)	Forward	GAYCCIMGITTYTTYAAYATG	~700 to 900	Bingle et al. (1999)
LC2c	Non-reducing ketosynthase domain (NR PKS)	Reverse	GTICCIGTICCRTGCATYTC	~700 to 900	Bingle et al. (1999)
LC3	Partially reducing ketosynthase domain (PR PKS)	Forward	GCIGARCARATGGAYCCICA	~700 to 900	Bingle et al. (1999)
LC5c	Partially reducing ketosynthase domain (PR PKS)	Reverse	GTIGAIGTIGCRTGIGCYTC	~700 to 900	Bingle et al. (1999)
KS3	Highly reducing ketosynthase domain (HR PKS)	Forward	TTYGAYGCIGCITTYTTYAA	~700 to 900	Nicholson et al. (2001)
KS4	Highly reducing ketosynthase domain (HR PKS)	Reverse	RTGRTTIGGCATIGTIATICC	~700 to 900	Nicholson et al. (2001)
AUG003	Adenylation and thiolation domains of NRPS	Forward	CCGGCACCACCGGNAARCCHAA	~1200	Slightom et al. (2009), Rédou et al. (2015)
AUG007	Adenylation and thiolation domains of NRPS	Reverse	GCTGCATGGCGGTGATGSWRTSNCCBCC	~1200	Slightom et al. (2009), Rédou et al. (2015)
